# Supplementary material for: The density of bone marrow mononuclear cells and CD34+ cells in patients with three neurologic conditions
Source: BMC Neurol. 2023 Jan 23;23:37. doi: 10.1186/s12883-023-03071-3 (PMC9869514; doi:10.1186/s12883-023-03071-3)
Supplement: Supplementary file 1 — Additional file 1. The dataset file of study on autologous bone marrow mononuclear cells for patients with cerebral palsy and neurological sequelae after traumatic brain injury. [file 12883_2023_3071_MOESM1_ESM.xlsx]

## Sheet: Sheet1
pid	lan	age	gender	mnc	gmfm88	cd_34_percentage	mnc_per_ml_million	cd34_per_ml_million	disease	fim	agegroup
15005194	1	5	1	0.77	9.6	4.55	9.83847	0.530103	CP-ROD		<17
15005194	2	5	1	0.77	9.8	5.3	8.32266	0.503841	CP-ROD		<17
15049847	1	2	1	0.5	36.4	8.26	7.38462	1.21846	CP-ROD		<17
15049847	2	2	1	0.6	36.4	5.29	12.0909	0.867273	CP-ROD		<17
15054332	1	7	1	0.81	10.6	6.11	13.4221	1.01744	CP-ROD		<17
15054332	2	7	1	0.81	7.4	6.41	0	0.903226	CP-ROD		<17
15055971	1	4	1	0.47	15.6	4.33	2.87879	0.418182	CP-ROD		<17
15055971	2	4	1	0.47	15.8	3.52	4.50549	0.457692	CP-ROD		<17
16013715	1	4	1	0.8	9.2	4.38	11.0145	0.928986	CP-ROD		<17
16013715	2	4	1	0.8	13.2	3.26	7.07865	0.308427	CP-ROD		<17
16055603	1	3	1	0.81	8.6	8.1	0	0.976891	CP-ROD		<17
16055603	2	3	1	0.81	12.2	5.04	6.1706	0.420599	CP-ROD		<17
16057564	1	5	2	0.65	11.2	3.45	11.5982	0.745061	CP-ROD		<17
16057564	2	5	2	0.65	11	4.42	7.04091	0.549001	CP-ROD		<17
16059753	1	6	1	1.6	49.2	2.41	5.98033	0.210929	CP-ROD		<17
16059753	2	6	1	1.6	49.2	2.64	6.3786	0.276214	CP-ROD		<17
17001743	1	3	1	0.99	35.2	4.92	11.8936	0.733959	CP-ROD		<17
17001743	2	3	1	0.99	30.4	5.47	0	0.5973	CP-ROD		<17
17006475	1	7	1	0.56	8.6	3.05	14.5024	0.468009	CP-ROD		<17
17006475	2	7	1	0.56	11.8	2.55488	7.18284	0.239925	CP-ROD		<17
17013991	1	4	2	0.79	30.2	2.7	14.0488	0.506537	CP-ROD		<17
17013991	2	4	2	0.79	30.2	7.26	19.4186	1.59256	CP-ROD		<17
17014954	1	5	1	0.9	11.4	5.47	7.12329	0.699315	CP-ROD		<17
17014954	2	5	1	0.9	9.6	6.27	8.15348	0.589329	CP-ROD		<17
17015325	1	4	1	0.64	18.6	5.94	8.55057	1.31804	CP-ROD		<17
17015325	2	4	1	0.64	20	5.63	4.72167	0.751491	CP-ROD		<17
17016006	1	3	1	0.64	4	5.57	0	0.760033	CP-ROD		<17
17016006	2	3	1	0.64	4.6	6.09	9.5679	0.70679	CP-ROD		<17
17016588	1	5	2	0.67	13.8	5.06	11.7808	0.765068	CP-ROD		<17
17016588	2	5	2	0.67	13	3.44	8.63014	0.478767	CP-ROD		<17
17016648	1	4	2	0.83	5.8	2.2	8.20896	0.258706	CP-ROD		<17
17016648	2	4	2	0.83	5.8	2	7.79817	0.219419	CP-ROD		<17
17018481	1	14	1	1.03	13	6.76	0	0.417419	CP-ROD		<17
17018481	2	14	1	1.03	11.8	2.49	5.2	0.172333	CP-ROD		<17
17018728	1	3	1	0.67	6	5.1	0	0.68263	CP-ROD		<17
17018728	2	3	1	0.67	10.2	5.1	0	0.68263	CP-ROD		<17
17021117	1	4	1	0.72	12.6	4.88	5.96273	0.37118	CP-ROD		<17
17021117	2	4	1	0.72	14.4	5.82	5.30806	0.369194	CP-ROD		<17
17029066	1	5	2	0.64	32.6	4.66	0	0.767914	CP-ROD		<17
17029066	2	5	2	0.64	33.8	3.6	6.5331	0.409059	CP-ROD		<17
17033380	1	8	2	0.69	9	1.93	6.18162	0.141685	CP-ROD		<17
17033380	2	8	2	0.69	9.6	1.93	6.18162	0.141685	CP-ROD		<17
17045491	1	4	1	1.02	10.4	5.67	9.30288	1.07476	CP-ROD		<17
17045491	2	4	1	1.02	10.4	5.83	7.71104	0.583604	CP-ROD		<17
17061867	1	6	1	0.74	13	5.19	20.663	1.4579	CP-ROD		<17
17061867	2	6	1	0.74	13.2	5.48	0	0.85882	CP-ROD		<17
17063825	1	3	1	0.6	34.2	4.61	6.79348	0.377264	CP-ROD		<17
17063825	2	3	1	0.6	35	4.94	11.0795	0.740057	CP-ROD		<17
17065849	1	6	1	0.94	11.6	4.91	0	0.632203	CP-ROD		<17
17065849	2	6	1	0.94	19	4.08	7.38095	0.424881	CP-ROD		<17
18000080	1	15	1	0.6	6	4.05	6.31467	0.705417	CP-ROD		<17
18000080	2	15	1	0.6	6	2.28	4.79306	0.177237	CP-ROD		<17
18002182	1	5	2	0.72	35.2	6.06	9.5858	0.801775	CP-ROD		<17
18002182	2	5	2	0.72	43	6.15	5.53633	0.492388	CP-ROD		<17
18002566	1	2	1	0.74	7	2.5	6.31579	0.257018	CP-ROD		<17
18002566	2	2	1	0.74	7	1.55	8.26667	0.233333	CP-ROD		<17
18008182	1	4	1	0.58	9.4	2.01	10.3106	0.245963	CP-ROD		<17
18008182	2	4	1	0.58	10.4	3.32	8.88889	0.381287	CP-ROD		<17
18010174	1	7	1	0.65	40.2	4.48	5.86207	0.429885	CP-ROD		<17
18010174	2	5	1	0.65	45.4	5.26	4.92063	0.371825	CP-ROD		<17
18010193	1	1	1	0.85	19	5.02	12.7645	1.06519	CP-ROD		<17
18010193	2	1	1	0.85	21.6	4.19	15.1145	0.738295	CP-ROD		<17
18016391	1	13	1	0.38	23.4	2.14	1.75943	0.110772	CP-ROD		<17
18016391	2	13	1	0.38	31	3.19	7.94425	0.490453	CP-ROD		<17
18017245	1	3	1	0.56	18.4	4.83	6.55242	0.360383	CP-ROD		<17
18017245	2	3	1	0.56	18.4	3.32	5.94758	0.365927	CP-ROD		<17
18021387	1	1	1	0.63	5.8	6.86	10.6742	0.903792	CP-ROD		<17
18021387	2	1	1	0.63	9.8	6.24	0	0.602941	CP-ROD		<17
18028036	1	4	2	0.6	49.2	3.39	8.13609	0.475888	CP-ROD		<17
18028036	2	4	2	0.6	50.4	3.77	4.64684	0.231413	CP-ROD		<17
18073988	1	6	1	0.36	9.6	5.83	10.5472	0.765375	CP-ROD		<17
18073988	2	6	1	0.36	9.6	4.75	7.88934	0.39959	CP-ROD		<17
18077245	1	6	2	0.69	8.2	4.46	13.1813	0.957346	CP-ROD		<17
18077245	2	6	2	0.69	8.8	3.11	6.76734	0.587528	CP-ROD		<17
18077591	1	4	1	0.3	6.2	4.93	13.2268	0.961796	CP-ROD		<17
18077591	2	4	1	0.3	6.6	4.55	14.3075	0.804414	CP-ROD		<17
19007196	1	4	2	0.69	9.4	4.64	9.86622	0.680602	CP-ROD		<17
19007196	2	4	2	0.69	10.6	3.48	5.98456	0.335907	CP-ROD		<17
20052531	1	6	1	0.75	22	2.35326	4.23814	0.158829	CP-ROD		<17
20052531	2	6	1	0.75	22.2	3.53472	6.16855	0.340573	CP-ROD		<17
14011674	1	7.14521	1		3.1	9.4507	1.59751	0.150976	CP-NI		<17
14018703	1	3.10959	1		10.5	6.70556	1.65517	0.110989	CP-NI		<17
14018703	2	3.93151	1		27.2	9.70149	3.85057	0.373563	CP-NI		<17
14024848	1	3.38356	1		24.7	6.70073	8.81839	0.590897	CP-NI		<17
14027213	1	2.74247	1		19.9	18.3273	7.48611	1.372	CP-NI		<17
14027213	2	3.50137	1		54.5	6.72549	7.96875	0.535937	CP-NI		<17
14028439	1	9.92603	1		30.6	6.68878	1.40233	0.0937985	CP-NI		<17
14032141	1	4.69315	2		20.2	10.2451	1.77391	0.181739	CP-NI		<17
14059439	1	5.44384	2		4.9	5.70106	2.97872	0.169819	CP-NI		<17
14059439	2	5.92877	2		52	7.9096	2.90164	0.229508	CP-NI		<17
15009080	1	2.89315	1		15.3	8.8012	5.50276	0.484309	CP-NI		<17
15009080	2	3.72877	1		32.8	6.70635	4.02128	0.269681	CP-NI		<17
15009752	1	3.46301	2		18.3	15.1979	4.09091	0.621733	CP-NI		<17
15009752	2	4.29315	2		39.7	7.04592	7.73684	0.545132	CP-NI		<17
15027834	1	15.1781	1		25.1	19.6111	0.429423	0.0842147	CP-NI		<17
15027834	2	15.8685	1		53.2	5.94262	1.36059	0.080855	CP-NI		<17
15030571	1	5.69041	2		78.5	12.7017	1.72515	0.219123	CP-NI		<17
15036485	1	4.11781	1		41.9	19.375	1.90099	0.368317	CP-NI		<17
15036485	2	4.82466	1		70.2	6.98182	3.26733	0.228119	CP-NI		<17
15043495	1	11.6274	1		3	3.12397	5.2043	0.162581	CP-NI		<17
15043495	2	12.6767	1		58.5	4.5	2.56051	0.115223	CP-NI		<17
15044761	1	3.94521	1		27.2	11.8571	3.76682	0.446637	CP-NI		<17
15045039	1	7.0137	2		9.4	7.09677	3.55826	0.252522	CP-NI		<17
15048513	1	4.17808	1		84.2	2.64516	5.2028	0.137622	CP-NI		<17
15049128	1	6.16986	1		87.8	7.61644	2.36757	0.180324	CP-NI		<17
15053543	1	13.2877	2		17.9	1.57937	1.71818	0.0271364	CP-NI		<17
15053543	2	13.9562	2		54.8	3.58414	2.14553	0.0768986	CP-NI		<17
15053604	1	11.2438	1		14.5	4.02	3.14685	0.126503	CP-NI		<17
16000445	1	8.97534	2		13.9	2.78196	3.54667	0.0986667	CP-NI		<17
16000445	2	9.58356	2		40.9	6.0875	4.77612	0.290746	CP-NI		<17
16009307	1	11.7726	2		6.1	9.46154	1.40541	0.132973	CP-NI		<17
16009307	2	12.4548	2		31.2	2.67702	5.26264	0.140882	CP-NI		<17
16013937	1	3.56986	1		28.1	23.6934	1.00082	0.237128	CP-NI		<17
16013937	2	4.08767	1		62.9	8.06195	7.83168	0.631386	CP-NI		<17
16016141	1	5.36438	2		57.8	7.00575	4.27869	0.299754	CP-NI		<17
16016141	2	6.55342	2		78.6	5.2549	3.75	0.197059	CP-NI		<17
21012398	1	37.306	1			2.21684	2.6	0.0803143	TBI	30	>18
21012398	2	37.306	1			0.48268	1.94286	0.0138571	TBI	35	>18
21012556	1	37.8919	1			0.97634	1.8	0.0225143	TBI	37	>18
21012556	2	37.8919	1			0.37942	1.37143	0.00685714	TBI	52	>18
21014771	1	26.9925	1			2.323	2.77143	0.0882857	TBI	72	>18
21014771	2	26.9925	1			1.6	2.59714	0.0560286	TBI	90	>18
21014782	1	45.3936	2			1.17177	2	0.0301714	TBI	37	>18
21014782	2	45.3936	2			8.66482	2.62857	0.237429	TBI	52	>18
21015944	1	22.82	2			1.4889	3.5634	0.0589085	TBI	40	>18
21015944	2	22.82	2			1.49562	3.21027	0.0627608	TBI	46	>18
21015952	1	31.4223	1			1.80852	3.45714	0.0809714	TBI	74	>18
21015952	2	31.4223	1			1.81109	2.82857	0.0537143	TBI	91	>18
21016045	1	33.7495	1			1.23209	4.17143	0.100686	TBI	20	>18
21016045	2	33.7495	1			0.96	4.11429	0.0558571	TBI	22	>18
21016052	1	30.8912	1			1.09579	1.94286	0.0268	TBI	77	>18
21016052	2	30.8912	1			1.6975	2.51429	0.043	TBI	94	>18
21016979	1	26.4778	1			1.44258	2.14286	0.029	TBI	41	>18
21016979	2	26.4778	1			2.45498	2.42857	0.0697143	TBI	62	>18
21016983	1	20.898	1			1.44875	2.34286	0.0435714	TBI	20	>18
21016983	2	20.898	1			1.65746	1.28571	0.0222857	TBI	20	>18
21017821	1	34.6831	1			1.19226	1.71429	0.0243143	TBI	79	>18
21017821	2	34.6831	1			1.38467	2.51429	0.0422857	TBI	88	>18
21018180	1	30.6502	1			1.57103	2.88571	0.0512	TBI	41	>18
21018180	2	30.6502	1			0.88663	1.77143	0.0167143	TBI	59	>18
21018277	1	45.4702	2			1.39775	1.8	0.0292857	TBI	79	>18
21018277	2	45.4702	2			0.25	1.11429	0.00408571	TBI	88	>18
21019850	1	24.4079	1			1.04331	2.88571	0.0345143	TBI	68	>18
21019850	2	24.4079	1			1.56	1.73714	0.0384286	TBI	84	>18
21020087	1	37.5852	1			1.34506	2.85714	0.0495143	TBI	56	>18
21020087	2	37.5852	1			0.951	2.56286	0.0268571	TBI		>18
21020435	1	27.3949	1			2.24	3.08571	0.0794286	TBI	75	>18
21020435	2	27.3949	1			1.22	2.77143	0.0471429	TBI	92	>18
21020437	1	31.499	2			1.76381	3.17143	0.0914286	TBI	41	>18
21020437	2	31.499	2			1.65	1.62857	0.0468571	TBI	55	>18
21021996	1	43.7153	1			0.92	3.11429	0.0514286	TBI	54	>18
21021996	2	43.7153	1			0.74	2.74857	0.026	TBI		>18
21022322	1	22.9295	1			1.98	2.4	0.0531429	TBI	52	>18
21022322	2	22.9295	1			2.38	1.91429	0.0561429	TBI	60	>18
21025229	1	26.7734	1			1.498	1.82857	0.0348571	TBI	19	>18
21025229	2	26.7734	1			1.16	1.25714	0.0197143	TBI	21	>18
21026140	1	22.7707	1			2.793	2.68571	0.0951429	TBI	76	>18
21026140	2	22.7707	1			1.02	2.33143	0.0313714	TBI	82	>18
21026143	1	25.588	1			2.0385	3.94286	0.105286	TBI	71	>18
21026143	2	25.588	1			1.49	3.65714	0.0778571	TBI	79	>18
21029832	1	23.2361	1			0.87601	2.94286	0.0370286	TBI	64	>18
21029832	2	23.2361	1			0.73	2.72857	0.0205714	TBI	88	>18
21035657	1	46.9405	1			1.55991	3.14286	0.0708571	TBI	64	>18
21035657	2	46.9405	1			1.31	1.93429	0.0444	TBI	79	>18
21035779	1	35.4689	1			1.11487	3.02857	0.0372571	TBI	80	>18
21035779	2	35.4689	1			0.8	2.35143	0.0216	TBI	90	>18
